# Supplementary material for: Effects of Head-Only Exposure to 900 MHz GSM Electromagnetic Fields in Rats: Changes in Neuronal Activity as Revealed by c-Fos Imaging without Concomitant Cognitive Impairments
Source: Biomedicines. 2024 Aug 27;12(9):1954. doi: 10.3390/biomedicines12091954 (PMC11428239; doi:10.3390/biomedicines12091954)
Supplement: Supplementary file 1 [file biomedicines-12-01954-s001.zip]

Archive with 1 entries (1 files):
- biomedicines-3137719-supplementary.pdf
